# Supplementary material for: Assessing the anthelmintic activity of pyrazole-5-carboxamide derivatives against Haemonchus contortus
Source: Parasit Vectors. 2017 May 31;10:272. doi: 10.1186/s13071-017-2191-8 (PMC5452367; doi:10.1186/s13071-017-2191-8)
Supplement: Supplementary file 2 — Five-second video recordings of Haemonchus contortus exsheathed third-stage larvae (xL3s) showing the “straight” phenotype induced by exposure to the pyrazole-5-carboxamides a-15, a-17 (test compounds) or tolfenpyrad (100 μM). Videos of xL3s exposed to the same concentration of tebufenpyrad, monepantel or moxidectin, or not exposed to any compound (LB* + 0.5% DMSO) were also included for comparison. (ZIP 148083 kb) [file 13071_2017_2191_MOESM2_ESM.zip]

Archive with 7 entries (7 files):
- Additional file 2_a-15.AVI
- Additional file 2_a-17.AVI
- Additional file 2_LB+0.5% DMSO.AVI
- Additional file 2_Monepantel.AVI
- Additional file 2_Moxidectin.AVI
- Additional file 2_Tebufenpyrad.AVI
- Additional file 2_Tolfenpyrad.AVI
